# Supplementary material for: Circular Shear Printing of Spiral-Oriented CF-PP Components for Enhanced Mechanical Performance and Warp Mitigation
Source: Polymers (Basel). 2025 Jun 22;17(13):1739. doi: 10.3390/polym17131739 (PMC12252335; doi:10.3390/polym17131739)
Supplement: Supplementary file 1 [file polymers-17-01739-s001.zip]

Archive with 1 entries (1 files):
- polymers-3699244-supplementary.pdf
